# Supplementary material for: Emotional, Cognitive, and Social Factors Influencing Romanian Women’s Intention to Undergo Cervical Cancer Screening: A Mixed-Method Study
Source: Healthcare (Basel). 2025 Aug 28;13(17):2147. doi: 10.3390/healthcare13172147 (PMC12427809; doi:10.3390/healthcare13172147)
Supplement: Supplementary file 1 [file healthcare-13-02147-s001.zip]

Archive with 1 entries (1 files):
- healthcare-3798611-supplementary.pdf
